# Supplementary material for: Trends in COVID-19 Publications: Streamlining Research Using NLP and LDA
Source: Front Digit Health. 2021 Jul 6;3:686720. doi: 10.3389/fdgth.2021.686720 (PMC8522017; doi:10.3389/fdgth.2021.686720)
Supplement: Supplementary file 2 [file Data_Sheet_1.ZIP]

Archive with 7 entries (4 files):
- FINAL_web_img/
- FINAL_web_img/Interactive model for temporal trends.html
- __MACOSX/
- __MACOSX/FINAL_web_img/
- __MACOSX/FINAL_web_img/._Interactive model for temporal trends.html
- FINAL_web_img/Interactive model for visualisation of topics.html
- __MACOSX/FINAL_web_img/._Interactive model for visualisation of topics.html
