# Supplementary material for: Trends in COVID-19 Publications: Streamlining Research Using NLP and LDA
Source: Front Digit Health. 2021 Jul 6;3:686720. doi: 10.3389/fdgth.2021.686720 (PMC8522017; doi:10.3389/fdgth.2021.686720)
Supplement: Supplementary file 3 [file Data_Sheet_2.ZIP]

Archive with 1 entries (1 files):
- training_abstracts.json
